# Supplementary material for: The Increase of miR-195-5p Reduces Intestinal Permeability in Ulcerative Colitis, Modulating Tight Junctions’ Expression
Source: Int J Mol Sci. 2022 May 23;23(10):5840. doi: 10.3390/ijms23105840 (PMC9147977; doi:10.3390/ijms23105840)
Supplement: Supplementary file 1 [file ijms-23-05840-s001.zip]

Archive with 1 entries (1 files):
- ijms-1715515-supplementary.xlsx
