# Supplementary material for: The Increase of miR-195-5p Reduces Intestinal Permeability in Ulcerative Colitis, Modulating Tight Junctions’ Expression
Source: Int J Mol Sci. 2022 May 23;23(10):5840. doi: 10.3390/ijms23105840 (PMC9147977; doi:10.3390/ijms23105840)
Supplement: Supplementary file 1 [file ijms-23-05840-s001.zip › ijms-1715515-supplementary.xlsx]

## Sheet: Foglio1
	Table S1. List of used primers.
	Primer	Catalog number	Company	Tm	Product size (bp)	Reference Gene ID
	Human Claudin 1	QT00225764	Qiagen	60°	122	9076
	Human Claudin 2	qHsaCED0004413	BioRad	60°	134	9075
	Human Gapdh	QT00079247	Qiagen	60°	95	2597
	Murine Claudin 2	QT01059212	Qiagen	60°	116	12738
	Murine Gapdh	QT01658692	Qiagen	60°	144	14433
